# Supplementary material for: Carcinogenic risk of food additive AF-2 banned in Japan: a case study on reassessment of genotoxicity
Source: Genes Environ. 2023 Dec 5;45:33. doi: 10.1186/s41021-023-00292-3 (PMC10696715; doi:10.1186/s41021-023-00292-3)
Supplement: Supplementary file 1 — Additional file 1. [file 41021_2023_292_MOESM1_ESM.xlsx]

## Sheet: Sheet1
Supplementary table S1: Mutant Frequencies of lacZ and cII genes in AF-2-treated Tg mice.
Organ	Treatment		Animal ID		lacZ							cII
					Total Population	No. of Mutatns	MF#1x 106	Mean#2±SD				Total Population	No. of Mutatns	MF#x 106	Mean±SD
Spleen	Olive oil		11		522500	33	63.1579					573000	14	24.4328
			12		1305000	73	55.9387					1659000	24	14.4665
			13		590000	25	42.3729	40.3674	±	24.4715		594000	20	33.67	18.1423	±	12.4833
			14		6250	0	0					7500	0	0
			Total#3		2423750	131	54.0485					2833500	58	20.4694
	AF-2 120 mg/kg		31		565000	17	30.0885					603000	15	24.8756
			32		1535000	37	24.1042					1527000	115	75.3111
			33		580000	21	36.2069	30.443	±	4.31255		720000	11	15.2778	39.6936	±	22.8986
			34		255000	8	31.3725					323250	14	43.3101
			Total		2935000	83	28.2794					3173250	155	48.8458
	DBP 6 mg/kg		21		550000	219	398.182					600000	112	186.667
			22		940000	355	377.66					1017000	228	224.189
			23		1035000	449	433.816	535.479	±	229.96		867000	305	351.788	348.887	±	175.028
			24		1240000	1156	932.258					1866000	1181	632.905
			Total		3765000	2179	578.752					4350000	1826	419.77
Liver	Olive oil		11		531250	28	52.7059					1383000	34	24.5842
			12		476250	37	77.6903					1944000	38	19.5473
			13		690000	46	66.6667	62.887	±	10.0954		1878000	45	23.9617	31.0597	±	14.613
			14		752500	41	54.485					1977000	111	56.1457
			Total		2450000	152	62.0408					7182000	228	31.746
	AF-2 120 mg/kg		31		242500	16	65.9794					402000	12	29.8507
			32		943750	57	60.3974					2079000	61	29.341
			33		648750	38	58.5742	66.0724	±	8.13075		1137000	115	101.143	45.8733	±	32.0188
			34		453750	36	79.3388					1425000	33	23.1579
			Total		2288750	147	64.2272					5043000	221	43.8231
	DBP 6 mg/kg		21		695000	166	238.849					1806000	51	28.2392
			22		585000	169	288.889					987000	96	97.2644
			23		172500	52	301.449	280.696	±	24.5734		358500	33	92.0502	77.2822	±	28.4028
			24		507500	149	293.596					1092000	100	91.5751
			Total		1960000	536	273.469					4243500	280	65.9833
Colon	Olive oil		11		820000	176	214.634					607500	114	187.654
			12		805000	23	28.5714					1434000	32	22.3152
			13		902500	35	38.7812	82.5368	±	76.5804		930000	30	32.2581	77.373	±	65.8234
			14		747500	36	48.1605					669000	45	67.2646
			Total		3275000	270	82.4427					3640500	221	60.7059
	AF-2 120 mg/kg		31		1310000	43	32.8244					1338000	48	35.8744
			32		1192500	45	37.7358					1086000	51	46.9613
			33		1112500	46	41.3483	39.8731	±	5.38239		1173000	27	23.0179	31.6257	±	10.5808
			34		672500	32	47.5836					1017000	21	20.649
			Total		4287500	166	38.7172					4614000	147	31.8596
	DBP 6 mg/kg		21		860000	171	198.837					1230000	120	97.561
			22		417500	105	251.497					456000	84	184.211
			23		405000	63	155.556	189.692	±	40.0748		717000	62	86.4714	123.697	±	37.8775
			24		477500	73	152.88					648000	82	126.543
			Total		2160000	412	190.741					3051000	348	114.061
Forestomach	Olive oil		11		865000	29	33.526					1539000	37	24.0416
			12		1360000	36	26.4706					1908000	60	31.4465
			13		1105000	34	30.7692	30.7632	±	2.66372		1941000	34	17.5167	42.6043	±	32.025
			14		1115000	36	32.287					1314000	128	97.4125
			Total		4445000	135	30.3712					6702000	259	38.6452
	AF-2 120 mg/kg		31		672500	20	29.7398					984000	18	18.2927
			32		1210000	52	42.9752					1476000	70	47.4255
			33		110000	12	109.091	57.0217	±	30.6927		217500	8	36.7816	29.809	±	12.8693
			34		151250	7	46.281					179250	3	16.7364
			Total		2143750	91	42.449					2856750	99	34.6548
	DBP 6 mg/kg		21		1250000	184	147.2					1407000	128	90.9737
			22		517500	108	208.696					577500	71	122.944
			23		800000	206	257.5	220.363	±	47.8087		1116000	115	103.047	99.7145	±	15.3678
			24		720000	193	268.056					1563000	128	81.8938
			Total		3287500	691	210.19					4663500	442	94.7786
#1 Mutant frequency
#2 Mean value of MF calculated for each individual and its standard deviation
#3 From left to right: total number of plaques and total number of mutants for 4 individuals, total number of mutants divided by total number of plaques
